# Supplementary material for: The Impact of Obesity as a Peripheral Disruptor of Brain Inhibitory Mechanisms in Fibromyalgia: A Cross-Sectional Study
Source: J Clin Med. 2024 Jul 1;13(13):3878. doi: 10.3390/jcm13133878 (PMC11242580; doi:10.3390/jcm13133878)
Supplement: Supplementary file 1 [file jcm-13-03878-s001.zip]

Archive with 1 entries (1 files):
- jcm-3079673-supplementary.xlsx
