# Supplementary material for: The Impact of Obesity as a Peripheral Disruptor of Brain Inhibitory Mechanisms in Fibromyalgia: A Cross-Sectional Study
Source: J Clin Med. 2024 Jul 1;13(13):3878. doi: 10.3390/jcm13133878 (PMC11242580; doi:10.3390/jcm13133878)
Supplement: Supplementary file 1 [file jcm-13-03878-s001.zip › jcm-3079673-supplementary.xlsx]

## Sheet: bpi_pain_univariate
	Coef.	Std.Err.	z	P>|z|	[0.025	0.975]
Intercept	5.16596	0.329674	15.6699	2.42968e-55	4.51981	5.81212
ici	-0.123598	0.480668	-0.257139	0.797072	-1.06569	0.818493

## Sheet: bpi_pain_multivariate
	Coef.	Std.Err.	z	P>|z|	[0.025	0.975]
Intercept	3.85591	1.8348	2.10155	0.0355928	0.25978	7.45205
ici	3.41335	2.28255	1.49541	0.134807	-1.06036	7.88706
age	-0.00790096	0.0152693	-0.517442	0.604848	-0.0378282	0.0220263
sex	-0.432259	0.540281	-0.800064	0.423674	-1.49119	0.626672
bmi	0.0863781	0.0549178	1.57286	0.11575	-0.0212587	0.194015
bmi:ici	-0.119648	0.0758743	-1.57692	0.114813	-0.268359	0.029063

## Sheet: bpi_interf_univariate
	Coef.	Std.Err.	z	P>|z|	[0.025	0.975]
Intercept	5.21517	0.376459	13.8532	1.21646e-43	4.47732	5.95302
ici	0.0252581	0.54888	0.0460174	0.963296	-1.05053	1.10104

## Sheet: bpi_interf_multivariate
	Coef.	Std.Err.	z	P>|z|	[0.025	0.975]
Intercept	3.16864	2.04204	1.5517	0.120733	-0.833686	7.17097
ici	5.74634	2.54037	2.26201	0.0236966	0.767316	10.7254
age	-0.00215944	0.016994	-0.127071	0.898884	-0.035467	0.0311482
sex	-1.00059	0.601307	-1.66403	0.0961059	-2.17914	0.177946
bmi	0.138876	0.0611209	2.27216	0.0230771	0.0190815	0.258671
bmi:ici	-0.192964	0.0844445	-2.2851	0.0223068	-0.358473	-0.0274562

## Sheet: promis_pain_univariate
	Coef.	Std.Err.	z	P>|z|	[0.025	0.975]
Intercept	3.51529	0.173811	20.2248	5.92009e-91	3.17463	3.85595
ici	0.0949135	0.253417	0.374535	0.708007	-0.401775	0.591602

## Sheet: promis_pain_multivariate
	Coef.	Std.Err.	z	P>|z|	[0.025	0.975]
Intercept	3.33801	0.974042	3.42697	0.000610358	1.42893	5.2471
ici	1.50801	1.21174	1.2445	0.213317	-0.866961	3.88298
age	-0.00623095	0.00810604	-0.76868	0.442083	-0.0221185	0.00965659
sex	-0.102764	0.28682	-0.358287	0.720128	-0.664922	0.459393
bmi	0.0223077	0.0291543	0.76516	0.444176	-0.0348337	0.0794492
bmi:ici	-0.0469216	0.0402796	-1.1649	0.24406	-0.125868	0.0320249

## Sheet: promis_anxiety_univariate
	Coef.	Std.Err.	z	P>|z|	[0.025	0.975]
Intercept	2.39665	0.176674	13.5653	6.42782e-42	2.05037	2.74292
ici	0.371969	0.257593	1.44402	0.148733	-0.132903	0.876842

## Sheet: promis_anxiety_multivariate
	Coef.	Std.Err.	z	P>|z|	[0.025	0.975]
Intercept	2.4934	0.978478	2.54824	0.0108267	0.575617	4.41118
ici	2.00993	1.21726	1.65119	0.0986992	-0.375855	4.39572
age	-0.0107343	0.00814296	-1.31823	0.187427	-0.0266942	0.00522562
sex	-0.204203	0.288127	-0.708726	0.478494	-0.768921	0.360515
bmi	0.0265562	0.0292871	0.906756	0.364536	-0.0308454	0.0839579
bmi:ici	-0.0540768	0.040463	-1.33645	0.181403	-0.133383	0.0252293

## Sheet: bdi_univariate
	Coef.	Std.Err.	z	P>|z|	[0.025	0.975]
Intercept	13.2497	1.59773	8.29288	1.10542e-16	10.1183	16.3812
ici	2.99125	2.3295	1.28407	0.199116	-1.57448	7.55697

## Sheet: bdi_multivariate
	Coef.	Std.Err.	z	P>|z|	[0.025	0.975]
Intercept	-0.816734	8.73728	-0.0934769	0.925525	-17.9415	16.308
ici	28.9631	10.8695	2.66463	0.00770724	7.65937	50.2669
age	0.0178825	0.0727121	0.245936	0.805732	-0.124631	0.160396
sex	-2.20229	2.57281	-0.855984	0.392006	-7.24491	2.84033
bmi	0.600584	0.261518	2.29653	0.0216455	0.0880185	1.11315
bmi:ici	-0.881321	0.361313	-2.43922	0.014719	-1.58948	-0.173161

[truncated: 9 more sheets: promis_fatigue_univariate, promis_fatigue_multivariate, cpm_univariate, cpm_multivariate, MTUnivariate, MTmultivariate_adjusted, ICI_left_Univariate, ICI_left_Multivariate_adjusted, Stratified_results]
